# Supplementary material for: Host and structure-specific codon usage of G genotype (VP7) among group A rotaviruses
Source: Front Vet Sci. 2024 Nov 8;11:1438243. doi: 10.3389/fvets.2024.1438243 (PMC11582040; doi:10.3389/fvets.2024.1438243)
Supplement: Supplementary file 1 [file Table_1.XLSX]

## Sheet: VP7
Supplementary Table 1. Sequence information of RVA strains and codon bias calculation data of RVA VP7
Host	Strain the full name	T3s	C3s	A3s	G3s	ENC	ENC EXPECT	ENC RATIO	GC3s	G3/(G3+C3)	A3/(A3+T3)	GC1	GC2	GC12	GC3	Structural domain I ENC	Structural domain II ENC
Human	MF540707 |Homo sapiens|France|2016/03/02	0.3889	0.1838	0.4387	0.3314	54.04	55.6796	0.0294478	0.352	0.643245	0.530087	0.3791	0.2507	0.3149	0.3821	46.66	34.75
	MH382856 |Homo sapiens|Ethiopia|2016/02	0.3663	0.1811	0.5123	0.321	46.85	54.4483	0.13955	0.332	0.639315	0.583087	0.3582	0.2448	0.3015	0.3612	46.66	34.52
	MH382842 |Homo sapiens|Ethiopia|2016/02	0.3853	0.1948	0.4306	0.3389	59.09	56.589	-0.0441956	0.368	0.635001	0.527761	0.3493	0.2806	0.31495	0.3821	46.66	34.75
	KU550297 |Homo sapiens|Spain|2015/03/17	0.4826	0.1354	0.4819	0.1532	41.05	46.3735	0.114796	0.22	0.530839	0.499637	0.3927	0.3701	0.3814	0.2655	46.66	34.75
	KU550292 |Homo sapiens|Spain|2015/03/23	0.4826	0.1354	0.4819	0.1532	41.12	46.3735	0.113286	0.22	0.530839	0.499637	0.3955	0.3701	0.3828	0.2655	46.66	34.75
	MH002240 |Homo sapiens|France|2015/04/16	0.4211	0.1798	0.4346	0.3216	50.38	54.7651	0.0800718	0.337	0.641404	0.507888	0.3471	0.2412	0.29415	0.3647	46.66	34.34
	KY657881 |Homo sapiens|China|2017/01/10	0.3971	0.1769	0.4937	0.1739	47.95	50.2878	0.0464882	0.272	0.495724	0.554221	0.4251	0.4006	0.41285	0.3058	46.66	34.34
	MF469384 |Homo sapiens|USA|2015/02/19	0.3833	0.1603	0.5492	0.1827	46.03	49.1003	0.0625314	0.256	0.532653	0.588954	0.3707	0.342	0.35635	0.2989	46.66	34.34
	MH382860 |Homo sapiens|Ethiopia|2015/12	0.3853	0.1948	0.4352	0.3333	57.83	56.4241	-0.0249168	0.365	0.63113	0.530408	0.3522	0.2806	0.3164	0.3791	43.94	44.87
	MH382844 |Homo sapiens|Ethiopia|2016/02	0.3906	0.1845	0.4476	0.3254	56.25	55.3206	-0.0168	0.346	0.638164	0.534001	0.3761	0.2388	0.30745	0.3791	42.7	46.35
	KY657882 |Homo sapiens|China|2017/01/10	0.4522	0.1176	0.5238	0.1827	42.35	46.2209	0.0837471	0.218	0.608392	0.53668	0.3823	0.3639	0.3731	0.2538	48.83	42.07
	KU550295 |Homo sapiens|Spain|2015/03/23	0.4861	0.1319	0.4819	0.1538	41.05	46.1445	0.110404	0.217	0.538327	0.497831	0.3898	0.3701	0.37995	0.2627	47.68	53.43
	MH382854 |Homo sapiens|Ethiopia|2016/01	0.3939	0.1861	0.4471	0.3274	56.37	55.4413	-0.0167506	0.348	0.637585	0.531629	0.3731	0.2358	0.30445	0.3791	43.85	51.79
	KY657853 |Homo sapiens|China|2017/01/10	0.3806	0.1716	0.5345	0.1773	42.61	49.845	0.145151	0.266	0.508169	0.584089	0.3914	0.3853	0.38835	0.3089	45.33	53.41
	MH382852 |Homo sapiens|Ethiopia|2016/01	0.3719	0.1818	0.5074	0.323	47.39	54.4483	0.129633	0.332	0.639857	0.57705	0.3552	0.2418	0.2985	0.3612	46.51	50.84
	LC386081 |Homo sapiens|Japan|2017/05	0.4757	0.1424	0.4879	0.15	42.08	46.6023	0.09704	0.223	0.512996	0.50633	0.3898	0.3672	0.3785	0.2684	48.18	54.3
	KY657884 |Homo sapiens|China|2017/01/10	0.4359	0.1355	0.5128	0.1841	44.14	47.5916	0.0725252	0.236	0.576033	0.540529	0.3914	0.3792	0.3853	0.2691	46.82	53.09
	MG407650 |Homo sapiens|Brazil|2015	0.4481	0.1222	0.4935	0.22	46.04	48.424	0.0492322	0.247	0.642899	0.524108	0.3818	0.3515	0.36665	0.2879	49.51	54.73
	MH382838 |Homo sapiens|Ethiopia|2016/03	0.3922	0.1853	0.4502	0.3158	55.52	55.1377	-0.00693432	0.343	0.630214	0.534425	0.3761	0.2448	0.31045	0.3761	37.87	35.37
	MK043947 |Homo sapiens|India|2017/08/20	0.4036	0.125	0.5612	0.1848	39.03	47.2116	0.173297	0.231	0.596514	0.581675	0.3882	0.35	0.3691	0.2765	43.94	35.96
	MG571803 |Homo sapiens|Venezuela|2015	0.4324	0.278	0.4061	0.1677	49.35	54.9525	0.101951	0.34	0.376262	0.484317	0.2335	0.3623	0.2979	0.3443	48.22	33.42
	KU870415 |Homo sapiens|Hungary|2015	0.4826	0.1354	0.4859	0.1486	40.92	46.1445	0.113221	0.217	0.523239	0.501704	0.3927	0.3701	0.3814	0.2627	48.22	33.42
	KY657885 |Homo sapiens|China|2017/01/10	0.4212	0.1502	0.5063	0.1796	45.98	48.5747	0.0534173	0.249	0.544572	0.545876	0.3976	0.3914	0.3945	0.2813	32.93	30.68
	KU550293 |Homo sapiens|Spain|2015/04/09	0.4861	0.1319	0.4819	0.1538	41.47	46.1445	0.101302	0.217	0.538327	0.497831	0.3898	0.3672	0.3785	0.2627	33.71	35.93
	MH382862 |Homo sapiens|Ethiopia|2016/01	0.3879	0.1897	0.4393	0.3446	59.22	56.3127	-0.0516283	0.363	0.644956	0.531069	0.3642	0.2627	0.31345	0.3791	40.23	35.43
	KU870404 |Homo sapiens|Hungary|2015	0.4826	0.1354	0.4859	0.1486	40.92	46.1445	0.113221	0.217	0.523239	0.501704	0.3927	0.3701	0.3814	0.2627	48.22	33.42
	KY657887 |Homo sapiens|China|2017/01/10	0.4103	0.1685	0.5	0.1739	47.35	49.5481	0.044363	0.262	0.507886	0.549269	0.4098	0.4006	0.4052	0.2936	48.22	33.42
	MH382840 |Homo sapiens|Ethiopia|2016/02	0.3783	0.1913	0.4533	0.2889	57.22	55.1377	-0.0377662	0.343	0.601624	0.545094	0.3552	0.2955	0.32535	0.3701	37.72	37.36
	MH382866 |Homo sapiens|Ethiopia|2016/01	0.3783	0.1913	0.4533	0.2889	57.22	55.1377	-0.0377662	0.343	0.601624	0.545094	0.3552	0.2955	0.32535	0.3701	38.41	36.17
	MF469129 |Homo sapiens|USA|2015/02/10	0.4396	0.2857	0.4337	0.1314	57.08	54.32	-0.0508108	0.33	0.315032	0.496622	0.2928	0.3681	0.33045	0.342	51.22	38.65
	MF469406 |Homo sapiens|USA|2015/02/17	0.3849	0.1615	0.5484	0.184	46.28	49.1751	0.0588738	0.257	0.532562	0.587592	0.3371	0.3701	0.3536	0.3418	32.93	30.68
	MF469345 |Homo sapiens|USA|2016/06/18	0.4368	0.1047	0.5546	0.181	36.67	45.5338	0.194665	0.209	0.633532	0.559411	0.3695	0.349	0.35925	0.2581	34.97	30.7
	MH382850 |Homo sapiens|Ethiopia|2016/04	0.3922	0.1897	0.4471	0.341	55.8	56.0864	0.00510612	0.359	0.642548	0.532706	0.3612	0.2597	0.31045	0.3761	41.01	32.31
	MF469183 |Homo sapiens|USA|2015/03/11	0.4373	0.2832	0.4378	0.1333	57.54	54.2555	-0.0605382	0.329	0.320048	0.500286	0.2975	0.3683	0.3329	0.3399	51.14	32.49
	KY657886 |Homo sapiens|China|2017/01/10	0.4139	0.1612	0.5	0.1787	47.26	49.3245	0.0418563	0.259	0.525743	0.547106	0.4037	0.3976	0.40065	0.2905	48.55	42.07
	KU870393 |Homo sapiens|Hungary|2015	0.4826	0.1354	0.4859	0.1486	40.92	46.1445	0.113221	0.217	0.523239	0.501704	0.3927	0.3701	0.3814	0.2627	40.12	32.37
	KY657858 |Homo sapiens|China|2017/01/10	0.3806	0.1791	0.5212	0.1691	44.51	50.0668	0.110988	0.269	0.48564	0.577955	0.3884	0.4067	0.39755	0.3119	39.96	33.34
	LC386070 |Homo sapiens|Japan|2017/03	0.3877	0.1762	0.4475	0.3155	51.11	55.3811	0.077122	0.347	0.641651	0.5358	0.3746	0.2749	0.32475	0.3656	48.88	42.51
	MH382864 |Homo sapiens|Ethiopia|2016/01	0.3853	0.1948	0.4306	0.3389	57.93	56.589	-0.023697	0.368	0.635001	0.527761	0.3522	0.2776	0.3149	0.3821	40.3	29.65
	MF540706 |Homo sapiens|France|2016/01/28	0.4008	0.1772	0.4387	0.3275	53.32	55.1377	0.0329658	0.343	0.6489	0.522573	0.3735	0.25	0.31175	0.3794	38.87	39.05
	MF469224 |Homo sapiens|USA|2016/06/18	0.4301	0.1049	0.5813	0.1659	35.27	44.7708	0.21221	0.199	0.612629	0.574748	0.3701	0.3418	0.35595	0.2486	40.5	31.92
	MH382868 |Homo sapiens|Ethiopia|2016/02	0.3853	0.1948	0.4279	0.3408	57.85	56.6434	-0.0213019	0.369	0.636296	0.526193	0.3493	0.2806	0.31495	0.3821	38.87	42.11
	MH382870 |Homo sapiens|Ethiopia|2016/02	0.3948	0.1803	0.4502	0.3158	56.71	54.8903	-0.0331521	0.339	0.636565	0.532781	0.3761	0.2478	0.31195	0.3731	38.87	55.84
	MK043948 |Homo sapiens|India|2017/08/25	0.4042	0.1324	0.5488	0.1818	40.72	47.6675	0.145749	0.237	0.578612	0.575866	0.3886	0.3571	0.37285	0.2829	48.51	42.07
	MH382848 |Homo sapiens|Ethiopia|2016/03	0.3836	0.194	0.4372	0.3427	57.07	56.5343	-0.00947502	0.367	0.638532	0.532651	0.3552	0.2716	0.3134	0.3821	47.06	41.74
	MH382858 |Homo sapiens|Ethiopia|2016/03	0.3663	0.1811	0.5099	0.323	46.89	54.5121	0.139824	0.333	0.640746	0.581945	0.3552	0.2448	0.3	0.3612	48.03	42.07
	KY657865 |Homo sapiens|China|2017/01/10	0.3709	0.1855	0.5105	0.1714	45.99	50.9451	0.0972633	0.281	0.480247	0.579192	0.4067	0.4159	0.4113	0.318	48.55	42.07
	MF469346 |Homo sapiens|USA|2016/06/18	0.4539	0.1064	0.5685	0.1308	39.6	43.3264	0.0860081	0.18	0.551433	0.556045	0.3754	0.3666	0.371	0.2229	51.14	32.49
	KU550296 |Homo sapiens|Spain|2015/04/13	0.4826	0.1319	0.484	0.1532	41.04	46.1445	0.110621	0.217	0.537355	0.500724	0.3898	0.3701	0.37995	0.2627	39.96	33.34
	KY657883 |Homo sapiens|China|2017/01/10	0.4449	0.1287	0.5172	0.1809	43.59	46.9833	0.0722235	0.228	0.584302	0.537574	0.3884	0.3731	0.38075	0.263	48.95	42.4
	MH382846 |Homo sapiens|Ethiopia|2016/03	0.3948	0.1803	0.4502	0.3158	56.71	54.8903	-0.0331521	0.339	0.636565	0.532781	0.3761	0.2478	0.31195	0.3731	48.86	42.4
Pig	ON989018.1 Rotavirus A strain pig-wt/CHN/CN127/2021/G12P[7] VP7 (VP7) gene, complete cds	0.3883	0.1546	0.5382	0.1963	46.52	49.3991	0.0582832	0.26	0.559419	0.580896	0.3785	0.3475	0.363	0.3023	39.34	39.29
	MT025939.1 Rotavirus A strain OSU isolate RVA/Pig-tc/USA/1975/OSU/G5P7/attenuated VP7 (VP7) gene, complete cds	0.4214	0.1179	0.562	0.1542	41.17	45.3048	0.091267	0.206	0.566703	0.571487	0.3988	0.3724	0.3856	0.2551	39.87	35.63
	MT025938.1 Rotavirus A strain OSU isolate RVA/Pig-tc/USA/1975/OSU/G5P7/virulent VP7 (VP7) gene, complete cds	0.4214	0.1179	0.562	0.1542	41.17	45.3048	0.091267	0.206	0.566703	0.571487	0.3988	0.3724	0.3856	0.2551	42.77	35.34
	MT025917.1 Rotavirus A strain Gottfried isolate RVA/Pig-tc/USA/G4P6/Gottfried/1975/attenuated VP7 (VP7) gene, complete cds	0.4321	0.1393	0.5126	0.1818	45.41	47.9706	0.0533793	0.241	0.566179	0.542606	0.3776	0.3687	0.37315	0.2832	41.12	35.15
	MT025916.1 Rotavirus A strain Gottfried isolate RVA/Pig-tc/USA/G4P6/Gottfried/1975/virulent VP7 (VP7) gene, complete cds	0.4321	0.1393	0.5126	0.1818	45.41	47.9706	0.0533793	0.241	0.566179	0.542606	0.3776	0.3687	0.37315	0.2832	42.99	35.34
	OM982822.1 Rotavirus A isolate RVA/pig-wt/CHE/S18-1093/2018/G5G9G11P[6]P[7]P[13] VP7 gene, complete cds	0.4307	0.1273	0.5633	0.1485	42.8	45.4575	0.0584612	0.208	0.538434	0.5667	0.3884	0.3761	0.38225	0.2538	35.63	40.69
	OM982820.1 Rotavirus A isolate RVA/pig-wt/CHE/S18-1093/2018/G5G9G11P[6]P[7]P[13] VP7 gene, complete cds	0.4238	0.1227	0.524	0.203	42.73	47.8949	0.107838	0.24	0.623273	0.552859	0.3976	0.37	0.3838	0.2844	35.49	47.91
	OM982797.1 Rotavirus A isolate RVA/pig-wt/CHE/S20-0073/2020/G5G9P[13] VP7 gene, complete cds	0.406	0.1278	0.5565	0.1805	42.74	47.2116	0.0947145	0.231	0.585469	0.578182	0.4006	0.3731	0.38685	0.2783	36.8	41.78
	OM982796.1 Rotavirus A isolate RVA/pig-wt/CHE/S20-0073/2020/G5G9P[13] VP7 gene, complete cds	0.4275	0.1336	0.5365	0.1722	41.71	47.2116	0.116531	0.231	0.563113	0.556535	0.3884	0.37	0.3792	0.2722	37	37.61
	OM982779.1 Rotavirus A isolate RVA/pig-wt/CHE/S18-1097/2018/G5G3P[6]P[7]P[13]P[32] VP7 gene, complete cds	0.4089	0.1227	0.5808	0.1634	40.29	45.9156	0.12252	0.214	0.571129	0.586844	0.367	0.37	0.3685	0.2569	37	37.61
	OM982778.1 Rotavirus A isolate RVA/pig-wt/CHE/S18-1097/2018/G5G3P[6]P[7]P[13]P[32] VP7 gene, complete cds	0.4238	0.1227	0.5284	0.198	42.86	47.6675	0.100854	0.237	0.617399	0.554925	0.4006	0.37	0.3853	0.2813	46.88	33.59
	OM982718.1 Rotavirus A isolate RVA/pig-wt/CHE/SS3/2020/G5G9P[13] VP7 gene, complete cds	0.428	0.1255	0.5388	0.1675	42.39	46.3735	0.0858998	0.22	0.571672	0.557302	0.3823	0.3914	0.38685	0.263	46.38	43.01
	OM982717.1 Rotavirus A isolate RVA/pig-wt/CHE/SS3/2020/G5G9P[13] VP7 gene, complete cds	0.4487	0.1141	0.5647	0.1408	40.05	44.2376	0.0946607	0.192	0.552373	0.557233	0.3823	0.37	0.37615	0.2355	45.12	35.25
	OM982762.1 Rotavirus A isolate RVA/pig-wt/CHE/S18-1463/2018/G9P[32] VP7 gene, complete cds	0.4237	0.1412	0.5365	0.1683	41.4	47.4397	0.127313	0.234	0.54378	0.558738	0.3853	0.37	0.37765	0.2752	53.46	38.94
	OM982751.1 Rotavirus A isolate RVA/pig-wt/CHE/S19-1116/2019/G4P[6] VP7 gene, complete cds	0.4382	0.1161	0.5808	0.1422	42.01	44.3898	0.0536117	0.194	0.550523	0.569971	0.3731	0.3578	0.36545	0.2355	44.17	33.51
	OM982740.1 Rotavirus A isolate RVA/pig-wt/CHE/S19-1115/2019/G4P[6] VP7 gene, complete cds	0.4382	0.1161	0.5808	0.1422	42.01	44.3898	0.0536117	0.194	0.550523	0.569971	0.3731	0.3578	0.36545	0.2355	39.66	36.04
	OM982729.1 Rotavirus A isolate RVA/pig-wt/CHE/SS4/2020/G9P[13] VP7 gene, complete cds	0.4487	0.1141	0.5647	0.1408	40.05	44.2376	0.0946607	0.192	0.552373	0.557233	0.3823	0.37	0.37615	0.2355	39.66	36.04
	MZ643405.1 Rotavirus A strain RVA/Pig-wt/ESP/Orense135260.1/2020/G11P(13) VP7 gene, complete cds	0.4572	0.1152	0.4913	0.2079	46.46	47.5916	0.0237771	0.236	0.643454	0.517976	0.3945	0.3823	0.3884	0.2783	39.67	41.25
	MZ643404.1 Rotavirus A strain RVA/Pig-wt/ESP/Barcelona146995/2020/G9P(23) VP7 gene, complete cds	0.4432	0.1061	0.5489	0.1722	38.6	45.3048	0.147994	0.206	0.618757	0.553271	0.3792	0.367	0.3731	0.2446	39.67	41.25
	MZ643380.1 Rotavirus A strain RVA/Pig-wt/ESP/Madrid123579/2019/G4P(7) VP7 gene, complete cds	0.4291	0.1343	0.559	0.145	42.06	45.6865	0.0793784	0.211	0.519155	0.565732	0.3884	0.367	0.3777	0.2569	40.02	39.35
	MZ643378.1 Rotavirus A strain RVA/Pig-wt/ESP/Caceres119539/2020/G5P(X) VP7 gene, complete cds	0.4089	0.145	0.5354	0.1919	43.61	48.65	0.103597	0.25	0.569605	0.566981	0.3853	0.367	0.37615	0.2936	41.76	40.96
	MT784829.1 Rotavirus A strain RVA/Pig-wt/MOZ/MZ-MPT-192/2016/G9P[13] segment 9 VP7 gene, complete cds	0.4366	0.1268	0.512	0.1883	45.07	47.5916	0.0529839	0.236	0.597588	0.539743	0.3768	0.3796	0.3782	0.2805	41.76	40.96
	MT198714.1 Rotavirus A strain RVA/pig/CHN/SCYB-Y1/2019/G5P13P[23] VP7 gene, complete cds	0.4519	0.1037	0.5284	0.1863	41.89	45.9156	0.0876729	0.214	0.642414	0.539019	0.3823	0.3731	0.3777	0.2569	40	41.24
	MT198713.1 Rotavirus A strain RVA/pig/CHN/SCYB-C3/2019/G5P[23] VP7 gene, complete cds	0.3978	0.1375	0.5639	0.175	43.71	47.5157	0.0800928	0.235	0.56	0.586357	0.4067	0.367	0.38685	0.2813	47.21	35.52
	MT198712.1 Rotavirus A strain RVA/pig/CHN/SCYB-C2/2019/G5P[23] VP7 gene, complete cds	0.3978	0.1375	0.5639	0.175	43.71	47.5157	0.0800928	0.235	0.56	0.586357	0.4067	0.367	0.38685	0.2813	47.21	35.52
	MT198711.1 Rotavirus A strain RVA/pig/CHN/SCLS-20/2019/G4P[13] VP7 gene, complete cds	0.4345	0.1124	0.5783	0.1576	39.59	44.7708	0.115718	0.199	0.583704	0.570991	0.3761	0.3547	0.3654	0.2385	40.97	36.55
	MN203557.1 Rotavirus A isolate RVA/pig/SVK/TOPC33/G4 VP7 gene, complete cds	0.412	0.3071	0.4323	0.1419	54.46	55.561	0.0198162	0.35	0.316036	0.512022	0.2225	0.3844	0.30345	0.3584	40.92	36.55
	MN203553.1 Rotavirus A isolate RVA/pig/SVK/RIO9/17/G5 VP7 gene, complete cds	0.4362	0.1206	0.5744	0.1327	39.72	44.1615	0.100573	0.191	0.523885	0.568375	0.4104	0.3497	0.38005	0.2428	42.78	43.57
	MN862278.1 Rotavirus A strain RVA/Pig-wt/USA/SouthDakota162/2014/G11P[6] viral protein 7 (VP7) gene, complete cds	0.4457	0.1273	0.5088	0.1912	47.7	47.6675	-0.000682283	0.237	0.600314	0.533054	0.4251	0.3761	0.4006	0.2813	43.6	37.36
	MN862275.1 Rotavirus A strain RVA/Pig-wt/USA/NorthCarolina29/2010/G11P[6] viral protein 7 (VP7) gene, complete cds	0.4624	0.1278	0.4802	0.204	48.31	48.1976	-0.00233306	0.244	0.614828	0.509442	0.4006	0.3761	0.38835	0.2905	42.9	43.44
	MN862274.1 Rotavirus A strain RVA/Pig-wt/USA/Nebraska23/2009/G11P[7] viral protein 7 (VP7) gene, complete cds	0.4679	0.1094	0.5109	0.1863	45.46	46.2209	0.0164615	0.218	0.63003	0.521966	0.4159	0.3731	0.3945	0.263	47.48	32.25
	MN862249.1 Rotavirus A strain RVA/Pig-wt/USA/Oklahoma173/2014/G9P[23] viral protein 7 (VP7) gene, complete cds	0.4618	0.1069	0.5365	0.1716	45.18	45.1522	-0.000615662	0.204	0.616158	0.537414	0.3853	0.37	0.37765	0.2446	42.29	31.29
	MN862168.1 Rotavirus A strain RVA/Pig-wt/USA/Illinois123/2014/G5P[13] viral protein 7 (VP7) gene, complete cds	0.4312	0.1301	0.5066	0.204	43.36	48.424	0.104577	0.247	0.610596	0.5402	0.3823	0.3731	0.3777	0.2905	43.83	39.63
	MN862103.1 Rotavirus A strain RVA/Pig-wt/USA/Iowa165/2014/G3P[7] viral protein 7 (VP7) gene, complete cds	0.3962	0.1396	0.5471	0.2113	40.81	49.1003	0.168844	0.256	0.602166	0.579985	0.3609	0.3609	0.3609	0.3058	43.1	29.06
	MN862115.1 Rotavirus A strain RVA/Pig-wt/USA/Iowa186/2014/G3P[X] viral protein 7 (VP7) gene, complete cds	0.3783	0.1573	0.5708	0.1768	40.31	48.7252	0.172708	0.251	0.529183	0.601412	0.3639	0.37	0.36695	0.2966	39.3	36.61
	MN862124.1 Rotavirus A strain RVA/Pig-wt/USA/Minnesota4/2009/G4P[X] viral protein 7 (VP7) gene, complete cds	0.4739	0.0821	0.524	0.201	43.29	45.0759	0.0396198	0.203	0.709996	0.525103	0.3792	0.3639	0.37155	0.2446	43.1	29.06
	MN862125.1 Rotavirus A strain RVA/Pig-wt/USA/Minnesota21/2009/G4P[13] viral protein 7 (VP7) gene, complete cds	0.4739	0.0821	0.524	0.201	43.29	45.0759	0.0396198	0.203	0.709996	0.525103	0.3792	0.3639	0.37155	0.2446	37.58	35.7
	MN862085.1 Rotavirus A strain RVA/Pig-wt/USA/NorthCarolina69/2012/G3P[X] viral protein 7 (VP7) gene, complete cds	0.4067	0.1157	0.5702	0.1881	39.85	46.6785	0.146288	0.224	0.619157	0.583683	0.3823	0.367	0.37465	0.2691	37.58	35.7
	MN862086.1 Rotavirus A strain RVA/Pig-wt/USA/Oklahoma70/2012/G3P[7] viral protein 7 (VP7) gene, complete cds	0.4254	0.1082	0.5639	0.1832	37.02	45.9156	0.193737	0.214	0.628689	0.569999	0.3823	0.37	0.37615	0.2599	41.51	35.28
	MN862087.1 Rotavirus A strain RVA/Pig-wt/USA/NorthCarolina76/2013/G3P[X] viral protein 7 (VP7) gene, complete cds	0.4067	0.1157	0.5702	0.1891	39.83	46.6785	0.146717	0.224	0.620407	0.583683	0.3792	0.367	0.3731	0.2691	44.99	38.8
	MN862089.1 Rotavirus A strain RVA/Pig-wt/USA/Missouri91/2013/G3P[7] viral protein 7 (VP7) gene, complete cds	0.3849	0.1547	0.5911	0.1574	39.28	47.5157	0.173325	0.235	0.504326	0.605635	0.37	0.3609	0.36545	0.2813	40.92	37.48
	MZ643355.1 Rotavirus A strain RVA/Pig-wt/ESP/Zaragoza111541/2020/G4P(23) VP7 gene, complete cds	0.4328	0.1194	0.5368	0.1893	46.91	46.9833	0.00156006	0.228	0.613217	0.55363	0.3945	0.3578	0.37615	0.2661	42.43	32.54
	MZ643354.1 Rotavirus A strain RVA/Pig-wt/ESP/Avila111282/2020/G4P(6) VP7 gene, complete cds	0.4328	0.1194	0.5368	0.1893	46.56	46.9833	0.00900951	0.228	0.613217	0.55363	0.3976	0.3578	0.3777	0.2661	44.84	40.7
	MZ643394.1 Rotavirus A strain RVA/Pig-wt/ESP/Barcelona121707/2019/G9P(23) VP7 gene, complete cds	0.4504	0.1031	0.5238	0.2039	41.07	46.6785	0.120152	0.224	0.664169	0.537672	0.3945	0.3639	0.3792	0.2661	44.99	38.69
	MZ643374.1 Rotavirus A strain RVA/Pig-wt/ESP/Badajoz131861/2019/G4P(6) VP7 gene, complete cds	0.412	0.1311	0.5696	0.1667	42.61	46.6023	0.0856672	0.223	0.559772	0.580277	0.367	0.3639	0.36545	0.263	37.67	36.03
	MT784825.1 Rotavirus A strain RVA/Pig-wt/MOZ/MZ-MPT-198/2016/G9P[13] segment 9 VP7 gene, complete cds	0.4366	0.1268	0.512	0.1883	45.07	47.5916	0.0529839	0.236	0.597588	0.539743	0.3778	0.3778	0.3778	0.2812	50.44	34.25
Bovine	MW771195.1 Rotavirus A strain RVA/Cow-wt/ZAF/MRC-DPRU3005/2009/G6P[11] VP7 gene, complete cds	0.3253	0.1849	0.568	0.1928	43.75	51.593	0.152016	0.29	0.510458	0.635845	0.4068	0.3757	0.39125	0.3305	50.55	38.72
	MW771184.1 Rotavirus A strain RVA/Cow-wt/ZAF/MRC-DPRU457/2009/G10P[11] VP7 gene, complete cds	0.3772	0.1557	0.5304	0.2233	42.24	50.7998	0.1685	0.279	0.589182	0.584398	0.3785	0.3616	0.37005	0.322	44.2	36.55
	MW771173.1 Rotavirus A strain RVA/Cow-wt/ZAF/MRC-DPRU456/2009/G10P[11] VP7 gene, complete cds	0.3772	0.1557	0.5304	0.2233	42.24	50.7998	0.1685	0.279	0.589182	0.584398	0.3785	0.3616	0.37005	0.322	41.41	57.8
	MW771162.1 Rotavirus A strain RVA/Cow-wt/MOZ/MPT-307/2016/G10P[11] VP7 gene, complete cds	0.3875	0.1384	0.5061	0.2605	44.25	51.4499	0.13994	0.288	0.653046	0.566361	0.3701	0.3588	0.36445	0.3305	44.2	36.72
	MW771151.1 Rotavirus A strain RVA/Cow-wt/MOZ/MPT-93/2016/G10P[11] VP7 gene, complete cds	0.3924	0.1424	0.4919	0.2651	45.78	51.9483	0.118739	0.295	0.650552	0.556259	0.3644	0.3616	0.363	0.339	41.32	37.47
	MW771140.1 Rotavirus A strain RVA/Cow-wt/ZAF/Bov7/2003/G10P[11] VP7 gene, complete cds	0.3841	0.1453	0.5061	0.2546	43.91	51.6643	0.15009	0.291	0.636659	0.568524	0.3701	0.3644	0.36725	0.3333	48.51	45.67
	MW771129.1 Rotavirus A strain RVA/Cow-wt/ZAF/Bov4/2003/G6P[5] VP7 gene, complete cds	0.3287	0.2007	0.5079	0.2377	45.95	54.4483	0.15608	0.332	0.542199	0.6071	0.3814	0.3672	0.3743	0.3701	49.66	45.74
	MW771118.1 Rotavirus A strain RVA/Cow-wt/ZAF/Bov1/2009/G6P[5] VP7 gene, complete cds	0.3253	0.2042	0.5079	0.2377	45.87	54.6391	0.160491	0.335	0.537905	0.609578	0.3785	0.3672	0.37285	0.3729	44.02	40.48
	MN649730.1 Rotavirus A strain RVA/Cow-wt/URY/LVMS3690/2017/G6P[11] VP7 gene, complete cds	0.3433	0.1455	0.5671	0.2266	41.8	50.581	0.173603	0.276	0.608976	0.622913	0.3792	0.3792	0.3792	0.315	44.02	40.48
	MN649728.1 Rotavirus A strain RVA/Cow-wt/URY/LVMS3073/2016/G6P[11] VP7 gene, complete cds	0.3483	0.1386	0.5726	0.2126	40.42	49.6225	0.18545	0.263	0.605353	0.621783	0.3933	0.372	0.38265	0.3049	44.02	40.48
	MN649721.1 Rotavirus A strain RVA/Cow-wt/URY/LVMS3031/2016/G6P[11] VP7 gene, complete cds	0.3694	0.1231	0.5565	0.2402	41.84	49.7709	0.159349	0.265	0.661162	0.601037	0.3853	0.3731	0.3792	0.3058	44.02	40.48
	MN649720.1 Rotavirus A strain RVA/Cow-wt/URY/LVMS3028/2016/G6P[5] VP7 gene, complete cds	0.3483	0.161	0.5172	0.2585	43.78	53.0598	0.174893	0.311	0.61621	0.597574	0.3914	0.3731	0.38225	0.3486	44.02	40.48
	MN649719.1 Rotavirus A strain RVA/Cow-wt/URY/LVMS3027/2016/G6P[11] VP7 gene, complete cds	0.3694	0.1231	0.5565	0.2402	41.84	49.7709	0.159349	0.265	0.661162	0.601037	0.3853	0.3731	0.3792	0.3058	52.02	47.37
	MN649717.1 Rotavirus A strain RVA/Cow-wt/URY/LVMS3024/2016/G24P[33] VP7 gene, complete cds	0.4586	0.1165	0.4955	0.2381	45.15	48.424	0.0676115	0.247	0.671461	0.519338	0.3739	0.3343	0.3541	0.2918	41.21	38.56
	MN649713.1 Rotavirus A strain RVA/Cow-wt/URY/LVMS2985/2016/G6P[5] VP7 gene, complete cds	0.3146	0.2022	0.5065	0.2624	46.41	55.3811	0.161988	0.347	0.564787	0.616855	0.3731	0.37	0.37155	0.3853	41.21	38.56
	MN649711.1 Rotavirus A strain RVA/Cow-wt/URY/LVMS2983/2016/G6P[5] VP7 gene, complete cds	0.3134	0.2015	0.5043	0.266	46.56	55.561	0.162002	0.35	0.568984	0.61673	0.3761	0.37	0.37305	0.3853	46.26	49.19
	MN649710.1 Rotavirus A strain RVA/Cow-wt/URY/LVMS2980/2016/G6P[5] VP7 gene, complete cds	0.3134	0.2015	0.5043	0.266	46.39	55.561	0.165062	0.35	0.568984	0.61673	0.3731	0.37	0.37155	0.3853	46.26	49.19
	MN649709.1 Rotavirus A strain RVA/Cow-wt/URY/LVMS2717/2016/G10P[11] VP7 gene, complete cds	0.3712	0.1439	0.5619	0.2234	44.01	49.9191	0.118373	0.267	0.608222	0.602186	0.3914	0.3547	0.37305	0.3119	46.26	49.19
	MN649708.1 Rotavirus A strain RVA/Cow-wt/URY/LVMS2716/2016/G10P[11] VP7 gene, complete cds	0.3712	0.1439	0.5619	0.2234	44.01	49.9191	0.118373	0.267	0.608222	0.602186	0.3914	0.3547	0.37305	0.3119	41.52	56.5
	MN649699.1 Rotavirus A strain RVA/Cow-wt/URY/LVMS2340/2016/G6P[5] VP7 gene, complete cds	0.3534	0.1579	0.5108	0.2647	44.95	53.1279	0.153928	0.312	0.626361	0.591067	0.3853	0.37	0.37765	0.3517	41.52	43.62
	MN649691.1 Rotavirus A strain RVA/Cow-wt/URY/LVMS1741/2016/G10P[11] VP7 gene, complete cds	0.3849	0.1283	0.5644	0.2245	45.01	48.9505	0.0804991	0.254	0.636338	0.594543	0.3914	0.3547	0.37305	0.2997	52.3	41.87
	MN649690.1 Rotavirus A strain RVA/Cow-wt/URY/LVMS1740/2016/G10P[11] VP7 gene, complete cds	0.3849	0.1283	0.5644	0.2245	45.01	48.9505	0.0804991	0.254	0.636338	0.594543	0.3914	0.355	0.3732	0.2997	41.52	43.62
	MN649689.1 Rotavirus A strain RVA/Cow-wt/URY/LVMS1739/2016/G10P[11] VP7 gene, complete cds	0.3849	0.1283	0.5644	0.2245	45.01	48.9505	0.0804991	0.254	0.636338	0.594543	0.3914	0.3547	0.37305	0.2997	43.68	38.93
	MN649688.1 Rotavirus A strain RVA/Cow-wt/URY/LVMS1738/2016/G10P[11] VP7 gene, complete cds	0.3849	0.1283	0.5644	0.2245	45.01	48.9505	0.0804991	0.254	0.636338	0.594543	0.3914	0.3547	0.37305	0.2997	40.9	39.85
	MN649687.1 Rotavirus A strain RVA/Cow-wt/URY/LVMS1735/2016/G10P[11] VP7 gene, complete cds	0.3849	0.1283	0.5644	0.2245	45.01	48.9505	0.0804991	0.254	0.636338	0.594543	0.3914	0.3547	0.37305	0.2997	47.4	48.13
	MN649686.1 Rotavirus A strain RVA/Cow-wt/URY/LVMS1717/2016/G6P[5] VP7 gene, complete cds	0.3283	0.1849	0.5	0.2759	44.41	55.0762	0.193662	0.342	0.598741	0.603646	0.3823	0.367	0.37465	0.3823	47.61	48.13
	MN649684.1 Rotavirus A strain RVA/Cow-wt/URY/LVMS781/2015/G6P[5] VP7 gene, complete cds	0.3271	0.1842	0.4979	0.2745	44.21	55.0145	0.196393	0.341	0.59843	0.603515	0.3853	0.367	0.37615	0.3792	48.17	48.13
	LC553633.1 Rotavirus A RVA/Cow-tc/JPN/AzuK-7/2007/G10P[11] VP7 gene for VP7 protein, complete cds	0.3849	0.1396	0.5286	0.2449	40.49	50.654	0.200656	0.277	0.636931	0.578654	0.37	0.3609	0.36545	0.3211	48.17	48.13
	LC553622.1 Rotavirus A RVA/Cow-tc/JPN/GB20-25/2007/G8P[11] VP7 gene for VP7 protein, complete cds	0.3918	0.1343	0.5658	0.191	42.06	47.8949	0.121827	0.24	0.58715	0.590852	0.367	0.367	0.367	0.2813	48.17	48.13
	LC553611.1 Rotavirus A RVA/Cow-tc/JPN/GB14-45/2007/G6P[11] VP7 gene for VP7 protein, complete cds	0.3097	0.1828	0.587	0.203	41.65	51.7355	0.194944	0.292	0.526179	0.654623	0.4037	0.3731	0.3884	0.3333	48.69	41.43
	LC553600.1 Rotavirus A RVA/Cow-tc/JPN/GB12-22/2007/G8P[11] VP7 gene for VP7 protein, complete cds	0.3918	0.1343	0.5702	0.1859	41.9	47.6675	0.120994	0.237	0.580575	0.592723	0.367	0.367	0.367	0.2783	48.69	41.43
	LC553589.1 Rotavirus A RVA/Cow-tc/JPN/GB1-76/2006/G10P[11] VP7 gene for VP7 protein, complete cds	0.3835	0.1391	0.5242	0.25	40.39	50.8725	0.206054	0.28	0.642508	0.577504	0.37	0.3639	0.36695	0.3242	47.96	41.43
	MN928501.1 Bovine rotavirus A strain RVA/Cow-wt/CHN/XJX2/2018/G10P[X] VP7 protein gene, complete cds	0.4034	0.1379	0.5	0.2454	42.13	50.7998	0.170666	0.279	0.64023	0.553465	0.3842	0.3644	0.3743	0.322	51.21	42.45
	MN928500.1 Bovine rotavirus A strain RVA/Cow-wt/CHN/XJX5-8/2018/G10P[X] VP7 protein gene, complete cds	0.3564	0.1696	0.5061	0.2689	43.37	53.5323	0.189835	0.318	0.613227	0.586783	0.3701	0.3588	0.36445	0.3588	50.42	50.4
	MN928499.1 Bovine rotavirus A strain RVA/Cow-wt/CHN/XJX5-3/2018/G10P[X] VP7 protein gene, complete cds	0.3564	0.1696	0.498	0.2783	44.08	53.9298	0.182642	0.324	0.621344	0.582865	0.3701	0.3588	0.36445	0.3644	50.42	50.4
	MN928498.1 Bovine rotavirus A strain RVA/Cow-tc/CHN/XJX5-5/2018/G6P[1] VP7 protein gene, complete cds	0.3733	0.1438	0.49	0.2773	48.61	52.8546	0.0803071	0.308	0.658513	0.567589	0.3729	0.3672	0.37005	0.3475	50.42	50.4
	MN928497.1 Bovine rotavirus A strain RVA/Cow-tc/CHN/LN17/2018/G6P[1] VP7 protein gene, complete cds	0.378	0.1409	0.49	0.276	48.48	52.6479	0.0791647	0.305	0.662029	0.564516	0.3729	0.3672	0.37005	0.3446	50.42	50.4
	MN928496.1 Bovine rotavirus A strain RVA/Cow-tc/CHN/LN12/2018/G6P[1] VP7 protein gene, complete cds	0.3746	0.1443	0.488	0.2748	48.93	52.8546	0.0742528	0.308	0.655691	0.565732	0.3729	0.3701	0.3715	0.3475	50.72	50.4
	MN928495.1 Bovine rotavirus A strain RVA/Cow-tc/CHN/LN5/2018/G6P[1] VP7 protein gene, complete cds	0.3733	0.1438	0.49	0.2773	48.61	52.8546	0.0803071	0.308	0.658513	0.567589	0.3729	0.3672	0.37005	0.3475	51.96	50.4
	MN928494.1 Bovine rotavirus A strain RVA/Cow-tc/CHN/SDC5/2018/G6P[1] VP7 protein gene, complete cds	0.378	0.1409	0.49	0.276	48.48	52.6479	0.0791647	0.305	0.662029	0.564516	0.3729	0.3672	0.37005	0.3446	50.42	50.4
	MN928493.1 Bovine rotavirus A strain RVA/Cow-tc/CHN/SDC1/2018/G6P[1] VP7 protein gene, complete cds	0.3801	0.1404	0.49	0.2727	48.4	52.4396	0.0770337	0.302	0.660131	0.563154	0.3729	0.3672	0.37005	0.339	50.72	50.4
	MN928492.1 Bovine rotavirus A strain RVA/Cow-tc/CHN/SDB1/2018/G6P[1] VP7 protein gene, complete cds	0.378	0.1409	0.49	0.276	48.48	52.6479	0.0791647	0.305	0.662029	0.564516	0.3729	0.3672	0.37005	0.3446	53.08	41.88
	MN928491.1 Bovine rotavirus A strain RVA/Cow-tc/CHN/SDA2/2018/G6P[1] VP7 protein gene, complete cds	0.378	0.1409	0.49	0.276	48.48	52.6479	0.0791647	0.305	0.662029	0.564516	0.3729	0.3672	0.37005	0.3446	51.66	41.88
	MN928490.1 Bovine rotavirus A strain RVA/Cow-wt/CHN/XJQW9/2018/G6P[X] VP7 protein gene, complete cds	0.3564	0.1626	0.5198	0.2332	45.85	52.0894	0.119783	0.297	0.589186	0.593244	0.3842	0.3729	0.37855	0.339	55.36	33.38
	MN928489.1 Bovine rotavirus A strain RVA/Cow-wt/CHN/LN19-17/2018/G6P[5] VP7 protein gene, complete cds	0.3529	0.1661	0.494	0.2658	45.45	53.732	0.154135	0.321	0.61542	0.583304	0.3842	0.3701	0.37715	0.3616	46.9	44.54
	MN928488.1 Bovine rotavirus A strain RVA/Cow-wt/CHN/LN19-9/2018/G6P[5] VP7 protein gene, complete cds	0.3495	0.1696	0.502	0.2556	44.65	53.5323	0.165924	0.318	0.601129	0.589548	0.387	0.3701	0.37855	0.3588	46.78	49.08
	MN928487.1 Bovine rotavirus A strain RVA/Cow-wt/CHN/LN19-4/2018/G6P[5] VP7 protein gene, complete cds	0.3495	0.1696	0.502	0.2556	44.65	53.5323	0.165924	0.318	0.601129	0.589548	0.387	0.3701	0.37855	0.3588	51.73	36.46
	MN928482.1 Bovine rotavirus A strain RVA/Cow-wt/CHN/LNA5/2018/G6P[1] VP7 protein gene, complete cds	0.3576	0.1701	0.49	0.2589	43.56	53.732	0.189309	0.321	0.603497	0.578103	0.387	0.3701	0.37855	0.3616	51.41	36
	MN928483.1 Bovine rotavirus A strain RVA/Cow-wt/CHN/LNA6/2018/G6P[X] VP7 protein gene, complete cds	0.3529	0.1696	0.4921	0.2634	43.48	53.8641	0.192783	0.323	0.608314	0.582367	0.387	0.3701	0.37855	0.3616	49.12	38.55
	MN928484.1 Bovine rotavirus A strain RVA/Cow-wt/CHN/LNB6/2018/G6P[5] VP7 protein gene, complete cds	0.3507	0.1667	0.4841	0.278	45.25	54.32	0.166973	0.33	0.625141	0.579899	0.3842	0.3701	0.37715	0.3701	44.38	38.09
	MN928485.1 Bovine rotavirus A strain RVA/Cow-wt/CHN/LNB8/2018/G6P[5] VP7 protein gene, complete cds	0.3507	0.1667	0.4841	0.278	45.25	54.32	0.166973	0.33	0.625141	0.579899	0.3842	0.3701	0.37715	0.3701	44.38	38.09
	MN928486.1 Bovine rotavirus A strain RVA/Cow-wt/CHN/LNB9/2018/G6P[5] VP7 protein gene, complete cds	0.3507	0.1667	0.4841	0.278	45.25	54.32	0.166973	0.33	0.625141	0.579899	0.3842	0.3701	0.37715	0.3701	38.48	46.77
Bat	LC158116.1 Rotavirus A VP7 gene for VP7, complete cds, strain: RVA/Bat-wt/ZMB/LUS12-14/2012/G3P[3]	0.3485	0.2241	0.4047	0.3552	56.57	58.5898	0.0344732	0.41	0.613154	0.537307	0.3676	0.2559	0.31175	0.4324	37.33	57.83
	MN528121.1 Rotavirus A isolate RVA/Bat-wt/GAB/GKS-897/2009/G3P[3] VP7 (VP7) gene, complete cds	0.4719	0.1498	0.4585	0.1823	44.4	48.65	0.0873587	0.25	0.548931	0.492799	0.4006	0.3731	0.38685	0.2936	37.16	38.04
	MN528107.1 Rotavirus A isolate RVA/Bat-wt/GAB/GKS-926/2009/G3P[3-2] VP7 (VP7) gene, complete cds	0.4699	0.1053	0.5302	0.1584	38.36	44.466	0.137318	0.195	0.600683	0.530147	0.3884	0.3761	0.38225	0.2416	51.85	37.03
	MN528093.1 Rotavirus A isolate RVA/Bat-wt/GAB/GKS-934/2009/G3P[3-2] VP7 (VP7) gene, complete cds	0.4757	0.1461	0.4629	0.1765	44.1	48.1976	0.0850158	0.244	0.547117	0.493181	0.4037	0.3731	0.3884	0.2875	35.97	61
	MN528080.1 Rotavirus A isolate RVA/Bat-wt/GAB/GKS-929/2009/G3P[2] VP7 (VP7) gene, complete cds	0.4682	0.1086	0.5302	0.1584	38.46	44.6184	0.138023	0.197	0.593258	0.53105	0.3884	0.3761	0.38225	0.2416	35.25	41.23
	MN433622.1 Rotavirus A isolate RVA/Bat-wt/BGR/BB89-15/2008/G3P3 VP7 (VP7) gene, complete cds	0.4737	0.1353	0.5109	0.1436	39.82	45.6865	0.128408	0.211	0.51488	0.518891	0.3853	0.37	0.37765	0.2569	38.91	40.09
	MN551603.1 Rotavirus A isolate RVA/Bat-wt/CRC/KCR10-93/2010/G20P47 VP7 (VP7) gene, complete cds	0.406	0.1429	0.5328	0.1814	44.53	48.3486	0.0789802	0.246	0.559359	0.567533	0.419	0.3792	0.3991	0.2936	54.73	47.13
	MN551592.1 Rotavirus A isolate RVA/Bat-wt/GAB/GKS-941/2009/G3P[3] VP7 (VP7) gene, complete cds	0.4719	0.1049	0.5302	0.1584	38.32	44.3898	0.136739	0.194	0.601595	0.529089	0.3884	0.3761	0.38225	0.2385	44.46	46.64
	MN539289.1 Rotavirus A isolate RVA/Bat-wt/BGR/BR89-60/2008/G3P3 VP7 (VP7) gene, complete cds	0.4755	0.1358	0.5132	0.1393	39.72	45.4575	0.126217	0.208	0.506361	0.519065	0.3853	0.367	0.37615	0.2569	37.95	43.14
	MN477241.1 Rotavirus A isolate RVA/Bat-wt/GAB/GKS-912/2009/G3P[3-2] VP7 (VP7) gene, complete cds	0.4719	0.1049	0.5302	0.1584	38.32	44.3898	0.136739	0.194	0.601595	0.529089	0.3884	0.3761	0.38225	0.2385	44.06	39.13
	MN477230.1 Rotavirus A isolate RVA/Bat-wt/GAB/GKS-954/2009/G3P3 VP7 (VP7) gene, complete cds	0.4682	0.1086	0.5302	0.1584	38.46	44.6184	0.138023	0.197	0.593258	0.53105	0.3884	0.3761	0.38225	0.2416	44.06	38.59
	KX268792.1 Rotavirus A isolate Bat-wt/CMR/BatLy17/2014/G30P47_G30 VP7 gene, complete cds	0.4122	0.2786	0.4513	0.1273	48.26	53.9298	0.105133	0.324	0.313624	0.52264	0.25	0.3899	0.31995	0.3363	38.77	38.59
	KX268781.1 Rotavirus A isolate Bat-wt/CMR/BatLy03/2014/G25P43_G25 VP7 gene, complete cds	0.4109	0.2909	0.4264	0.1503	51.1	55.561	0.0802903	0.35	0.340662	0.509256	0.3077	0.396	0.35185	0.359	45.28	38.59
	KX268770.1 Rotavirus A isolate Bat-wt/CMR/BatLi08/2014/G31P42_G31 VP7 gene, complete cds	0.359	0.2179	0.4419	0.32	54.91	56.9107	0.0351551	0.374	0.594906	0.551754	0.3187	0.2924	0.30555	0.3918	42.92	49.51
	KX268759.1 Rotavirus A isolate Bat-wt/CMR/BatLi09/2014/G30P42_G30 VP7 gene, complete cds	0.4525	0.0951	0.5841	0.1658	39.02	43.9334	0.111837	0.188	0.635493	0.563477	0.3799	0.3374	0.35865	0.228	42.67	38.59
	KX420946.1 Rotavirus A isolate bat/KSA402/2012/G25 VP7 gene, complete cds	0.3966	0.2874	0.449	0.1784	49.79	56.0291	0.111355	0.358	0.382997	0.530984	0.3187	0.3903	0.3545	0.3649	42.92	49.88
	KX814953.1 Rotavirus A isolate RVA/Bat-wt/CHN/YSSK5/2015/G3P[3] VP7 gene, complete cds	0.3802	0.1777	0.4009	0.3923	55.64	57.6648	0.0351131	0.389	0.688246	0.513251	0.3794	0.2618	0.3206	0.4	49.06	39.13
	KX814942.1 Rotavirus A isolate RVA/Bat-wt/CHN/LZHP2/2015/G3P[3] VP7 gene, complete cds	0.4688	0.1424	0.4819	0.1644	41.69	47.4397	0.1212	0.234	0.535854	0.50689	0.4096	0.3644	0.387	0.2797	42.73	38.59
	KX814932.1 Rotavirus A isolate RVA/Bat-wt/CHN/GLRL1/2005/G33P[48] VP7 gene, complete cds	0.3899	0.1733	0.4686	0.2667	53.9	53.732	-0.00312728	0.321	0.606136	0.545836	0.379	0.3644	0.3717	0.3586	49.06	39.54
	KX814921.1 Rotavirus A isolate RVA/Bat_wt/CHN/BSTM70/2015/G3P[3] VP7 gene, complete cds	0.4695	0.1541	0.4916	0.1517	42.2	47.2877	0.10759	0.232	0.496076	0.511497	0.3848	0.3703	0.37755	0.277	44.85	46.51
	LC704672.1 Rotavirus A RVA/Bat-tc/ZMB/18-12/2018/G36P[51] VP7 gene for outer capsid glycoprotein VP7, complete cds	0.3618	0.1706	0.5	0.24	47.13	52.9232	0.109464	0.309	0.58451	0.580181	0.4162	0.3743	0.39525	0.3408	42.67	46.37
	LC704661.1 Rotavirus A RVA/Bat-tc/ZMB/16-27/2016/G36P[51] VP7 gene for outer capsid glycoprotein VP7, complete cds	0.3608	0.1753	0.5336	0.1956	44.92	51.1622	0.122007	0.284	0.527366	0.596601	0.405	0.3771	0.39105	0.3184	46.71	44.53
	LC704650.1 Rotavirus A RVA/Bat-tc/ZMB/16-06/2016/G36P[51] VP7 gene for outer capsid glycoprotein VP7, complete cds	0.3643	0.1718	0.5336	0.1947	44.88	50.9451	0.119051	0.281	0.531241	0.594276	0.4078	0.3771	0.39245	0.3156	38.82	35.78
Notes: Strain the full name contains Gene Bank number, time of isolation, and country. T3s, C3s, A3s, and G3s represent the proportion of corresponding bases in the codon-compiled amino acids. ENC EXPECT was calculated from ENCexp=2+GC3s+29/[GC3s2+(1-GC3s)2]. The ENC RATIO was calculated using the ENC value and ENC EXPECT according to ENCRatio = (encexp-encobs)/ENCexp. GC3s is the GC nucleotide f…
